# Supplementary material for: Genotyping by sequencing reveals a chromosome A04 QTL governing whitefly resistance in upland cotton
Source: Sci Rep. 2025 Dec 17;16:3113. doi: 10.1038/s41598-025-32937-4 (PMC12830870; doi:10.1038/s41598-025-32937-4)
Supplement: Supplementary file 1 — Supplementary Material 1 [file 41598_2025_32937_MOESM1_ESM.xlsx]

## Sheet: Supplementary Table 1
Supplementary Table 1: Gene annotation for Whitefly Count
Gene ID	Gene Name	Description	Species	Chromosome	Start	End	Strand	Length	Function	TAIR Locus	TAIR Locus Name	Score (Bits)	E-Value
Gh_A04G046200	XA21	Receptor kinase-like protein Xa21	Gossypium hirsutum	A04	8204814	8223061	+	18247	protein phosphorylation, protein kinase activity, Binding to a protein, Mg-ATP binding	AT3G46290	HERCULES RECEPTOR KINASE 1, HERK1
Gh_A04G047100	CRPK1	Cold-responsive protein kinase 1	Gossypium hirsutum	A04	8577876	8581180	-	3304	regulators of WRKY transcription factors.	AT3G46290.1, AT1G53420.1, AT4G23240.1	HERK1 | hercules receptor kinase 1, Leucine-rich repeat transmembrane protein, CRK16, CYSTEINE-RICH RLK (RECEPTOR-LIKE PROTEIN KINASE) 16	79.3, 125, 76.3	2E-31, 6e-29 , 2e-31
Gh_A04G050200	NA	NA	Gossypium hirsutum	A04	9256088	9256771	-	683		AT5G46290.1, AT5G46290.2	Symbols: KASI, KAS1 | 3-ketoacyl-acyl carrier protein synthase I, Symbols: KASI, KAS1 | 3-ketoacyl-acyl carrier protein synthase I	29.3, 29.3	3.2, 3.0
Gh_A04G052400	At1g53440	Probable LRR receptor-like serine/threonine-protein kinase At1g53440	Gossypium hirsutum	A04	10019546	10030175	-	10629	protein phosphorylation, protein kinase activity, protein binding, MgATP binding	AT1G53420.1	Leucine-rich repeat transmembrane protein	162	1e-110
Gh_A04G053800	At4g27190	Disease resistance protein At4g27190	Gossypium hirsutum	A04	10951402	10952580	+	1178	ADP binding	AT3G46730.1, AT3G46530.1, AT1G59780.1, AT3G46710.1, AT5G35450.1, AT5G43470.2, AT1G59620.1, AT5G48620.1, AT1G58390.1, AT1G50180.1, AT1G58807.1, AT1G53350.1, AT1G58410.1, AT1G58400.1, AT3G50950.1, AT3G50950.2, AT1G58602.2	NB-ARC domain-containing disease resistance, RPP13 | NB-ARC domain-containing disease resistance, NB-ARC domain-containing disease resistance, NB-ARC domain-containing disease resistance, Disease resistance protein (CC-NBS-LRR c, RPP8, HRT, RCY1 | Disease resistance protein, Disease resistance protein (CC-NBS-L... Disease resistance protein (CC-NBS-LRR c, Disease resistance protein (CC-NBS-LRR c,…	100, 103, 92.0, 108, 97.1, 99.0, 117, 98.2, 111, 102, 106, 92.0, 115, 98.6, 100, 100, 114	1E-22, 9e-24, 7e-20, 2e-25, 1e-21, 3e-22, 2e-28, 6e-22, 2e-26, 4e-23, 1e-24, 7e-20, 1e-27, 4e-22, 8e-23, 8e-23, 3e-27
Gh_A04G054700	RPPL1	Putative disease resistance RPP13-like protein 1	Gossypium hirsutum	A04	11229545	11233405	+	3860	protein binding, adenosine diphosphate binding, Leucine-rich repeats (LRR) signal transduction, cell adhesion, DNA repair, recombination, transcription, RNA processing, disease resistance, apoptosis, and the immune response, apoptosome formation, P-loop NTPases	AT3G46730.1, AT3G46530.1, AT1G59780.1, AT3G46710.1, AT5G35450.1, AT5G43470.2, AT1G59620.1, AT5G48620.1, AT1G58390.1, AT1G50180.1, AT1G58807.1, AT1G53350.1, AT1G58410.1, AT1G58400.1, AT3G50950.1, AT3G50950.2, AT1G58602.2	NB-ARC domain-containing disease resistance, RPP13 | NB-ARC domain-containing disease resistance, NB-ARC domain-containing disease resistance, NB-ARC domain-containing disease resistance, Disease resistance protein (CC-NBS-LRR c, RPP8, HRT, RCY1 | Disease resistance protein, Disease resistance protein (CC-NBS-L... Disease resistance protein (CC-NBS-LRR c, Disease resistance protein (CC-NBS-LRR c,…
Gh_A04G057200	At3g14410	Probable sugar phosphate/phosphate translocator At3g14410	Gossypium hirsutum	A04	12037063	12045035	+	7972	Sugar phosphate transporter domain, Drought stress, cold stress, heat stress, Fiber development,tissue and organ, modulating plastid sigma factors	AT2G25520.1	Drug/metabolite transporter superfamily	83.6	2e-16
Gh_A04G061300	At3g47200	UPF0481 protein At3g47200	Gossypium hirsutum	A04	13770481	13771698	+	1217	Protein of unknown function DUF247, plant	AT3G50180.1	Plant protein of unknown function (DUF24.	120	1e-29
Gh_A04G062600	At2g23950	Probable LRR receptor-like serine/threonine-protein kinase At2g23950	Gossypium hirsutum	A04	14805921	14809785	-	3864	protein phosphorylation, protein kinase activity, protein binding, ATP binding, Protein kinase domain, Leucine-rich repeat, Leucine-rich repeat, typical subtype, Serine/threonine-protein kinase, active site, Protein kinase-like domain, Leucine-rich repeat-containing N-terminal, plant-type, Protein kinase, ATP binding site, Leucine-rich repeat domain, L domain-like, Fiber development,tissue and or…	AT1G53420.1	Leucine-rich repeat transmembrane protei	126	4e-29
Gh_A04G065100	UBP12	Ubiquitin carboxyl-terminal hydrolase 12	Gossypium hirsutum	A04	18187763	18203718	-	15955	ubiquitin-dependent protein catabolic process, protein deubiquitination, protein binding, ubiquitinyl hydrolase activity, Peptidase C19, ubiquitin carboxyl-terminal hydrolase, MATH/TRAF domain, TRAF-like, Ubiquitin specific protease, conserved site, Ubiquitin carboxyl-terminal hydrolase 7, ICP0-binding domain, Ubiquitin specific protease domain, Ubiquitin carboxyl-terminal hydrolase, C-terminal, …	AT3G58410.1, AT3G58400.1	TRAF-like family protein | chr3:21604871, TRAF-like family protein | chr3:2160266	57.8, 47.4	1e-07, 2e-04

## Sheet: Supplementary Table 2
Supplementary Table 2: Gene annotation for Flowers/plant
Gene ID	Gene Name	Description	Species	Chromosome	Start	End	Strand	Function	Length (bp)	TAIR Locus	TAIR Locus Name	Score (Bits)	E-Value
Gh_D09G003400.1	GUS1	GUS1/glucuronidase 1	Gossypium hirsutum	D09	781263	786815	-	beta-glucuronidase activity,glucuronosyltransferase activity,cell cycle,root,flower,vascular leaf,stem,lateral root primordium,root tip,vascular leaf primordium,cell division,cotyledon	5552	AT5G61250	beta-glucuronidase activity	45.51	1.34e-145
Gh_D09G007300.2	MBD4L	METHYL-CPG-BINDING DOMAIN PROTEIN 4 LIKE	Gossypium hirsutum	D09	1618386	1619874	+	nucleus,response to oxidative stress,localization,inflorescence,anther,stigma,fruit,leaf	1488	AT3G07930.2	MBD4L/METHYL-CPG-BINDING DOMAIN PROTEIN 4 LIKE	218	1.17e-33
Gh_D09G011700.1	CNGC2	Cyclic nucleotide-gated ion channel 2	Gossypium hirsutum	D09	2593776	2598690	+	calmodulin binding,binding,molecular_function,flower meristem,flower,portion of meristem tissue,gene expression,signaling	4914	AT5G15410	Cyclic nucleotide-regulated ion channel family protein	737	0
Gh_D09G014500.1	CDF2	Cyclic dof factor 2	Gossypium hirsutum	D09	3306664	3309126	-	nucleus,DNA binding,binding,protein binding,open tracheal system development,negative regulation of flower development,negative regulation of DNA-templated transcription,regulation of timing of transition from vegetative to reproductive phase,flower,stomatal complex,portion of vascular tissue,whole plant flowering stage	2462	AT5G39660	CDF2/CYCLING DOF FACTOR 2	494	4.23e-83
Gh_D09G015400.1	plaa2	Exopolygalacturonase (Fragment)	Gossypium hirsutum	D09	3529140	3530539	+	cell wall,transport,embryo development ending in seed dormancy,suspensor development,suspensor,flower,seed,plant embryo,zygote elongation,pollen, cell wall, transport, embryo development ending in seed dormancy, suspensor development, suspensor, flower, seed, plant embryo, zygote elongation, pollen	1399	AT2G33160	NMA/NIMNA (SANSKRIT FOR '"SUNKEN" OR "LOW")	390	1.8e-128
Gh_D09G015900.1	SMC4	Structural maintenance of chromosomes protein 4	Gossypium hirsutum	D09	3701807	3710923	-	gamete generation,multicellular organism development,mitotic cell cycle,cytokinesis,chromatin,condensin complex,suspensor,cell division,plant cell,plant embryo,plant embryo globular stage,pollen	9116	AT5G48600	AtCAP-C	1232	0
Gh_D09G008300.3	NA	(-)-alpha-terpineol synthase	Gossypium hirsutum	D09	1939996	1944264	-	chloroplast,cytosol,sesquiterpenoid biosynthetic process,response to insect,response to wounding,myrcene synthase activity,flower,monoterpene biosynthetic process,(E)-beta-ocimene synthase activity,alpha-farnesene synthase activity,rosette, response to water deprivation, growth, SUMO transferase activity, regulation of growth, localization, whole plant, gene expression, regulation of gene express…	4268	AT4G16740	TPS03/terpene synthase 03	414	2.17e-109
Gh_D09G004600.1	GA20ox1B	Gibberellin 20 oxidase 1-B	Gossypium hirsutum	D09	958836	962481	-	Encodes gibberellin 20-oxidase. Involved in gibberellin biosynthesis. Up-regulated by far red light in elongating petioles. Not regulated by a circadian clock. Mutation of GA20ox2 delays flowering. biosynthetic process, gibberellin biosynthetic process, gibberellin 20-oxidase activity, inflorescence,stem,portion of plant tissue,fruit, seed, biosynthetic process, circadian rhythm, gibberellin bios…	3645	AT5G51810.1	GA20OX2, AT2353, ATGA20OX2 | gibberellin 2	48.5	2e-05
Gh_D09G006500.1	AAP2	Amino acid permease 2	Gossypium hirsutum	D09	1445015	1447908		plasma membrane,amino acid transport,transport,phloem sucrose loading,seed development,phloem,xylem,seed,plant embryo,branch,phloem loading, membrane, acidic amino acid transmembrane transporter activity, amino acid transmembrane transporter activity, neutral L-amino acid transmembrane transporter activity, primary active transmembrane transporter activity, acidic amino acid transport, amino acid…	476	AT5G09220.1	amino acid permease 2	1972
